# Supplementary material for: Early Exotic Vegetation Development Is Affected by Vine Plants and Bird Activity at Rapidly Exposed Floodplains in South Korea
Source: Biology (Basel). 2023 May 9;12(5):696. doi: 10.3390/biology12050696 (PMC10215534; doi:10.3390/biology12050696)
Supplement: Supplementary file 1 [file biology-12-00696-s001.zip]

Archive with 1 entries (1 files):
- biology-2361570-supplementary.pdf
